# Supplementary material for: The mitochondrial genome sequence of Abies alba Mill. reveals a high structural and combinatorial variation
Source: BMC Genomics. 2022 Nov 28;23:776. doi: 10.1186/s12864-022-08993-9 (PMC9703787; doi:10.1186/s12864-022-08993-9)
Supplement: Supplementary file 1 — Additional file 1: Table S1. Summary statistics of the two PacBio sequencing runs using five SMRT cells. Abies alba sample Aa06 was sequenced on three separate SMRT cells, but with different loading concentrations. Table S2. Primers used for experimental validation of the predicted circular structure of some mitochondrial scaffolds and of alternative contig connections. Table S3. Plastid-derived DNA sequences with more than 90% similarity to the Abies alba chloroplast genome sequence (NC_042410) [60]. Table S4. List of repeats in the Abies alba mitogenome based on sequence analysis with ROUSFinde1_1 [16]. Table S5. Genome sizes and repeat proportion of all published mitogenome sequences of gymnosperm species (without Abies firma) based on sequence analysis with ROUSFinde1_1 [16]. [file 12864_2022_8993_MOESM1_ESM.xlsx]

## Sheet: Tabelle_S1
Additional file 1 for "The mitochondrial genome sequence of Abies alba Mill. reveals a high structural and combinatorial variation" by Birgit Kersten, Christian Rellstab, Hilke Schroeder, Sabine Brodbeck, Matthias Fladung, Konstantin V. Krutovsky, Felix Gugerli
Table S1. Summary statistics of the two PacBio sequencing runs using five SMRT cells. Abies alba sample Aa06 was sequenced on three separate SMRT cells, but with different loading concentrations.
Sample	ENA accession	Library peak size* [bp]	No. of subread bases	No. of reads	Mean subread length [bp]	Subread N50 [bp]
Aa06_1	ERR9468746	29.202	6,495,704,293	632.351	10.272	17.63
Aa06_2	ERR9468747	29.202	5,944,888,022	563.382	10.552	18.408
Aa06_3	ERR9468748	29.202	5,200,179,717	478.512	10.867	19.045
Aa18	ERR9468749	39.038	7,915,545,092	456.912	17.324	29.127
Aa20	ERR9468750	34.278	6,153,819,976	425.191	14.473	24.562
Total			31,710,137,100
*after size selection with BluePippin

## Sheet: Table_S2
Additional file 1 for "The mitochondrial genome sequence of Abies alba Mill. reveals a high structural and combinatorial variation" by Birgit Kersten, Christian Rellstab, Hilke Schroeder, Sabine Brodbeck, Matthias Fladung, Konstantin V. Krutovsky, Felix Gugerli
Table S2. Primers used for experimental validation of the predicted circular structure of some mitochondrial scaffolds and of alternative contig connections.
Primer number	Primer name	Sequence (5'->3')	Size of PCR product [bp]	Primer combination for PCR	Illustration
1	sc_8_circ_for2	CTC CAC TTG CTT CCT TCC TG	305	1 and 2	Figure 1
2	sc_8_circ_rev2	GGG TGG TCC CTT TGT TAA TCC
3	sc_5_circ_for	ATG GAT AAT CTT TCC CGT GGC	827	3 and 4	Figure 1
4	sc_5_circ_rev	GCG TGT CTA TCA CCT ATT TGT C
5	183rc_493left_for	AGA CAG GAT ATA AAG CTA CCC G	1061	5 and 6	Figure 3
6	493left_rev	CCT TCG CTA GGA TCC ATA TCC
7	113rc_493left_for	AGC TTG GAC TTT GTC AGA ACC	974	7 and 6	Figure 3
8	493right_for	CAA AGC CAG GTG TTC CAT ACC	1082	8 and 9	Figure 3
9	493right_340_rev	CGC TTC ATT AGC CCC TTA CC
10	493right_for2	GGA CCA GCA TAA CCT ATT GAT TC	752	10 and 11	Figure 3
11	493right_341_rev	TGC TAC TGG CTT TGG GTC TG

## Sheet: Table_S3
Additional file 1 for "The mitochondrial genome sequence of Abies alba Mill. reveals a high structural and combinatorial variation" by Birgit Kersten, Christian Rellstab, Hilke Schroeder, Sabine Brodbeck, Matthias Fladung, Konstantin V. Krutovsky, Felix Gugerli
Table S3. Plastid-derived DNA sequences with more than 90% similarity to the Abies alba chloroplast genome sequence (NC_042410) [58].
	query_start_cp [bp]	query_stop_cp [bp]	subject_hit	subject_start [bp]	subject_stop [bp]	strand	identity [%]	lenght of cp_like region [bp]	cp_gene_included_in_cp_like_region	cp_like_region in short read assembly including cpDNA reads
hit_1	89549	90785	sc_6	71479	70243	plus/minus	100	1237	rrn23_partial
hit_2	12819	12905	sc_2	27930	27842	plus/minus	94	89	trnW-CCA	confirmed
hit_3	84918	84955	sc_2	72037	71970	plus/minus	94	68	rrn16_fragment	confirmed
hit_4	35999	36072	sc_10	29882	29955	plus/plus	99	74	rpoB_fragment	confirmed
hit_5	35999	36072	sc_7	82551	82624	plus/plus	99	74	rpoB_fragment	confirmed
hit_6	35999	36072	sc_1	29911	29984	plus/plus	99	74	rpoB_fragment	confirmed
hit_7	12825	12901	sc_1	80485	80561	plus/plus	95	77	trnW-CCA_fragment	confirmed

## Sheet: Table_S4
Additional file 1 for "The mitochondrial genome sequence of Abies alba Mill. reveals a high structural and combinatorial variation" by Birgit Kersten, Christian Rellstab, Hilke Schroeder, Sabine Brodbeck, Matthias Fladung, Konstantin V. Krutovsky, Felix Gugerli
Table S4. List of repeats in the Abies alba mitogenome based on sequence analysis with ROUSFinde1_1 [16].
Repeat_ID	Size [bp]	Copy number
Repeat_187	50	2
Repeat_188	50	2
Repeat_189	50	2
Repeat_190	50	4
Repeat_191	50	2
Repeat_192	50	4
Repeat_180	51	2
Repeat_181	51	2
Repeat_182	51	2
Repeat_183	51	2
Repeat_184	51	2
Repeat_185	51	2
Repeat_186	51	7
Repeat_175	52	2
Repeat_176	52	2
Repeat_177	52	3
Repeat_178	52	2
Repeat_179	52	3
Repeat_172	53	2
Repeat_173	53	2
Repeat_174	53	4
Repeat_166	54	2
Repeat_167	54	2
Repeat_168	54	2
Repeat_169	54	2
Repeat_170	54	3
Repeat_171	54	5
Repeat_163	55	2
Repeat_164	55	3
Repeat_165	55	6
Repeat_161	56	2
Repeat_162	56	2
Repeat_156	57	4
Repeat_157	57	4
Repeat_158	57	3
Repeat_159	57	3
Repeat_160	57	5
Repeat_151	58	3
Repeat_152	58	3
Repeat_153	58	3
Repeat_154	58	2
Repeat_155	58	2
Repeat_146	59	3
Repeat_147	59	2
Repeat_148	59	2
Repeat_149	59	2
Repeat_150	59	3
Repeat_142	60	2
Repeat_143	60	2
Repeat_144	60	2
Repeat_145	60	2
Repeat_139	61	2
Repeat_140	61	4
Repeat_141	61	5
Repeat_132	62	2
Repeat_133	62	2
Repeat_134	62	2
Repeat_135	62	2
Repeat_136	62	2
Repeat_137	62	2
Repeat_138	62	3
Repeat_130	63	2
Repeat_131	63	4
Repeat_127	64	2
Repeat_128	64	2
Repeat_129	64	2
Repeat_121	65	2
Repeat_122	65	2
Repeat_123	65	3
Repeat_124	65	2
Repeat_125	65	2
Repeat_126	65	4
Repeat_120	66	4
Repeat_115	67	2
Repeat_116	67	2
Repeat_117	67	2
Repeat_118	67	2
Repeat_119	67	3
Repeat_111	68	2
Repeat_112	68	2
Repeat_113	68	3
Repeat_114	68	3
Repeat_108	69	2
Repeat_109	69	3
Repeat_110	69	2
Repeat_107	70	3
Repeat_103	71	3
Repeat_104	71	3
Repeat_105	71	4
Repeat_106	71	5
Repeat_102	72	2
Repeat_101	73	3
Repeat_100	74	6
Repeat_99	74	4
Repeat_97	75	2
Repeat_98	75	2
Repeat_95	76	2
Repeat_96	76	2
Repeat_92	77	2
Repeat_93	77	6
Repeat_94	77	2
Repeat_91	78	2
Repeat_89	79	3
Repeat_90	79	3
Repeat_87	80	2
Repeat_88	80	2
Repeat_83	81	2
Repeat_84	81	5
Repeat_85	81	5
Repeat_86	81	4
Repeat_82	82	2
Repeat_80	84	2
Repeat_81	84	5
Repeat_79	85	2
Repeat_76	88	2
Repeat_77	88	4
Repeat_78	88	3
Repeat_75	91	2
Repeat_74	92	3
Repeat_73	93	2
Repeat_72	95	6
Repeat_71	97	2
Repeat_70	98	2
Repeat_69	100	3
Repeat_68	101	3
Repeat_67	102	3
Repeat_66	103	6
Repeat_64	104	2
Repeat_65	104	3
Repeat_63	111	3
Repeat_62	114	2
Repeat_61	116	2
Repeat_60	123	6
Repeat_59	130	3
Repeat_58	133	3
Repeat_57	137	3
Repeat_56	140	3
Repeat_54	141	2
Repeat_55	141	3
Repeat_52	143	2
Repeat_53	143	2
Repeat_51	150	2
Repeat_50	157	2
Repeat_49	166	2
Repeat_48	173	2
Repeat_47	175	3
Repeat_46	176	3
Repeat_45	184	2
Repeat_44	187	3
Repeat_43	193	2
Repeat_42	203	2
Repeat_41	227	2
Repeat_40	239	2
Repeat_39	261	2
Repeat_38	278	2
Repeat_37	313	2
Repeat_36	316	2
Repeat_35	323	2
Repeat_34	379	3
Repeat_33	382	3
Repeat_32	400	3
Repeat_31	401	2
Repeat_30	412	2
Repeat_29	453	2
Repeat_28	480	2
Repeat_27	570	2
Repeat_26	745	2
Repeat_25	787	2
Repeat_24	5023	4
Repeat_23	5042	4
Repeat_22	5043	4
Repeat_21	5044	4
Repeat_20	7158	3
Repeat_19	8061	2
Repeat_18	15035	2
Repeat_17	18051	3
Repeat_16	18053	3
Repeat_15	18056	3
Repeat_14	42540	2
Repeat_13	42849	3
Repeat_12	42854	3
Repeat_11	42878	3
Repeat_9	46128	2

## Sheet: Table_S5
Additional file 1 for "The mitochondrial genome sequence of Abies alba Mill. reveals a high structural and combinatorial variation" by Birgit Kersten, Christian Rellstab, Hilke Schroeder, Sabine Brodbeck, Matthias Fladung, Konstantin V. Krutovsky, Felix Gugerli
Table S5. Genome sizes and repeat content of all published mitogenome sequences of gymnosperm species based on sequence analysis with ROUSFinde1_1 [14].
Species	Order	Genome size [bp]	Genome size [Mbp]	Repeat proportion
Larix sibirica	Pinales	11662539	11.66	0.3437
Picea glauca	Pinales	5994654	5.99	0.1842
Picea sitchensis	Pinales	5524162	5.52	0.2978
Picea abies	Pinales	4898684	4.9	0.2698
Abies alba	Pinales	1425148	1.43	0.1684
Pinus taeda	Pinales	1190821	1.19	0.1428
Welwitschia mirabilis	Welwitschiales	978846	0.98	0.0731
Taxus cuspidata	Cupressales	468924	0.47	0.1688
Cycas taitungensis	Cycadales	414903	0.41	0.2192
Cycas debaoensis	Cycadales	413715	0.41	0.2157
Ginkgo biloba	Ginkgoales	346544	0.35	0.0931
